# Supplementary material for: High Prevalence of Prototheca bovis Infection in Dairy Cattle with Chronic Mastitis in Ecuador
Source: Vet Sci. 2022 Nov 25;9(12):659. doi: 10.3390/vetsci9120659 (PMC9784310; doi:10.3390/vetsci9120659)
Supplement: Supplementary file 1 [file vetsci-09-00659-s001.zip]

Archive with 1 entries (1 files):
- vetsci-1950338-supplementary.pdf
